# Supplementary material for: The Long-Term Impact of Fuel Exposure (LIFE) Study: A Tri-Service Cohort of United States Veterans with Military Occupational Exposure to Jet Fuels
Source: Int J Environ Res Public Health. 2025 Aug 27;22(9):1337. doi: 10.3390/ijerph22091337 (PMC12470227; doi:10.3390/ijerph22091337)
Supplement: Supplementary file 1 [file ijerph-22-01337-s001.zip]

Archive with 1 entries (1 files):
- ijerph-3794379-supplementary.pdf
